# Supplementary material for: Radiosensitization Effect of PARP Inhibitor Talazoparib Involves Decreasing Mitochondrial Membrane Potential and Induction of Cellular Senescence
Source: Curr Issues Mol Biol. 2025 Nov 1;47(11):908. doi: 10.3390/cimb47110908 (PMC12651182; doi:10.3390/cimb47110908)
Supplement: Supplementary file 1 [file cimb-47-00908-s001.zip]

Archive with 1 entries (1 files):
- cimb-3921780-supplementary.pdf
